# Supplementary material for: Mycobacterium tuberculosis Inhibitors Based on Arylated Quinoline Carboxylic Acid Backbones with Anti-Mtb Gyrase Activity
Source: Int J Mol Sci. 2023 Jul 19;24(14):11632. doi: 10.3390/ijms241411632 (PMC10380224; doi:10.3390/ijms241411632)
Supplement: Supplementary file 1 [file ijms-24-11632-s001.zip]

Archive with 1 entries (1 files):
- ijms-2454089-supplementary.pdf
